# Supplementary material for: Convergent HIV-1 Evolution upon Targeted Destabilization of the gp120-gp41 Interface
Source: J Virol. 2021 Nov 23;95(24):e00532-21. doi: 10.1128/JVI.00532-21 (PMC8610599; doi:10.1128/JVI.00532-21)
Supplement: Supplemental file 1 — Table S1<br>. Download jvi.00532-21-s0001.xlsx, XLSX file, 0.04 MB [file jvi.00532-21-s0001.xlsx]

## Sheet: overview all
Table S1. Location and infectivity of original mutants, and location of compensatory mutations after virus evolution.														low virus production			no mutations after evolution			WT sequence at 1 month		culture did not grow
	mutant	infectivity	culture	virus present by eye	replication capacity	first site mutations	other mutations
C1	W35V	0	1	yes	poor		L545M	A607S	M426I	Q428R	M434I
			2	yes	poor		A607T	L715F	I781T
			3	yes	poor		H643Y	V254I	G458D	L721F	T818I
			4	yes	poor		H643Y	E146K	W13R	L111I
			5	yes	poor		H643Y	K432R	G458D
			6	yes	poor		H643Y	A607T	T189N
	V36L	0%	1	yes	poor
			2	no	no
			3	no	no
			4	no	no
	V36S	0	1	yes	poor
			2	yes	poor
	Y40F	129%	1	yes	poor
			2	no	no
			3	yes	well
			4	yes	well
	Y40A	0	1	yes	poor
			2	yes	poor
	V44L	0	1	yes	poor
			2	yes	poor
			3	yes	poor
			4	yes	poor
	V44S	0	1	yes	poor
			2	yes	poor
	W45S	0%	1	yes	poor
			2	yes	poor
	W45F	1.3	1	yes	well		A433T
			2	yes	well		E64K
	L52V	5%	1	yes	intermediate	V52M	H643Y
			2	yes	intermediate	V52M	S143G NxS	S347G	W13R
			3	yes	well	V52M	T188N NxT
			4	yes	well	V52M	S190R
	L52A	0	1	yes	poor
			2	yes	poor
	F53V	3%	1	yes	intermediate		Q567R	T194A	I161V NxS	K4E	L25M	V702F
			2	yes	intermediate	V53I	Q567R	I595M	T188A NxT		L21F
			3	yes	intermediate	V53I	Q567R	S164G	T188N NxT
			4	yes	intermediate	V53F
	F53A	0	1	yes	poor
			2	yes	poor
	A60E	0.81	1	yes	poor
			2	yes	poor
			3	yes	intermediate	E60A
			4	yes	intermediate		Q567R
	E64K	3%	1	yes	poor
			2	yes	poor
			3	yes	intermediate	K64E
			4	yes	intermediate	K64E	Q567R
	H66R	0.01	1	yes	poor
			2	yes	poor
			3	yes	well	R66Q	A517V
			4	yes	well	R66H
	T77F	9%	1	yes	well		T188A NxT	G514V
			2	yes	well		Q567R
	V85S	0.21	1	yes	well		S640G
			2	yes	well
			3	yes	well		S164G
			4	yes	well
	N88A	0.66	1	yes	well	A88N	V87I	E429K
			2	yes	well		K655M	D185N	T188A NxT	V254I	A436T
			3	yes	well		N656D	V255I	S190R	R298K
			4	yes	well		N656D	S164G	T145I
			5	yes	well		S164G	K171R	I439V
	V89A	6%	1	yes	intermediate	V89A	H643Y
			2	yes	intermediate	V89A	S164G	E293K, Q310P, R557K, I439V
			3	yes	well	V89A
			4	yes	well	V89A
C5	K487A	0	1	yes	poor
			2	yes	poor
			3	yes	poor
			4	yes	poor
	V488A	145%	1	yes	well		N656D	S164G, T194A, T188N
			2	yes	well	A488T	T188N NxT
	V488K	0%	1	no	no
			2	yes	well	K488T	S190R	A48T	E429K
	V489A	12%	1	yes	well	A489V	N656D	Q652R
			2	yes	well		V570A	T194A	A224V
			3	yes	well	A489V
			4	yes	well	A489V	S164G
	K490T	142%	1	yes	well
			2	yes	well	T490I
	K490F	118%	1	yes	well	F490L
			2	yes	well		S128R	Q550H
	I491A	3%	1	yes	intermediate	A491V	T188N NxT
			2	yes	intermediate		T244A	R841L	H842R
			3	yes	well	A491V
			4	yes	well	A491V
	I491S	0	1	yes	poor
			2	yes	poor
	I491T	0%	1	no	no
			2	yes	intermediate	T491S	T192K	T244A
	E492T	152%	1	yes	intermediate
			2	yes	intermediate
	E492F	101%	1	yes	well
			2	yes	well		A433T/I/V
	P493K	0%	1	yes	poor
			2	yes	poor
	P493V	0%	1	no	no
			2	yes	well		H643Y	L494I
	L494A	0%	1	yes	poor
			2	yes	poor
			3	yes	well	A494I
			4	yes	well	A494L
	L494S	0.01	1	yes	poor
			2	yes	poor
	G495K	0%	1	yes	poor
			2	yes	poor
	G495I	0	1	yes	poor
			2	yes	poor
	V496A	0%	1	yes	poor
			2	yes	poor
			3	yes	well	A496V
			4	yes	well	A496V
	V496S	0	1	yes	poor
			2	yes	poor
	A497V	1%	1	yes	poor
			2	yes	poor	V497A	P124Q
			3	yes	well	V497A
			4	yes	well	V497A
	P498T	0%	1	yes	poor
			2	yes	poor
	P498V	0%	1	no	no
			2	no	no
			3	no	no
	T499A	3%	1	yes	poor		N146D	A60T
			2	no	no
			3	yes	well	A499T
			4	yes	well	A499T
	K500A	114%	1	yes	well
			2	yes	well
	K500F	25%	1	yes	well		T194K
			2	yes	well		V778I
	A501V	0.01	1	yes	poor	V501A	A558T	T202A
			2	yes	poor	V501A
			3	yes	well	V501A
			4	yes	well	V501A
	A501T	1%	1	yes	well	T501A	A561T
			2	yes	well		G471R
	K502T	130%	1	yes	well
			2	yes	well
	K502F	34%	1	yes	well
			2	yes	well		T163K
	R503T	0%	1	yes	poor
			2	yes	poor
	R503N	0%	1	no	no
			2	yes	well	R503K	A821T
	R504T	115%	1	yes	well	T504I
			2	yes	well
	R504F	140%	1	yes	well		S144R	N160K	R448S
			2	yes	well		T163K
	V505A	97%	1	yes	well		K588R	S164G	P727L
			2	yes	well		D185N
			3	yes	well		A433T
			4	yes	well
	V505K	56%	1	yes	well		V254A	T57I
			2	yes	well		T297A
	V506A	112%	1	yes	well		V208I	S364P
			2	yes	well		I184T
	V506K	14%	1	yes	well		I559V	E429A	G471R	Y712H
			2	yes	well
	Q507A	118%	1	yes	well		N146S NxS	L453I
			2	yes	well
	Q507F	56%	1	yes	well		G661S	L86M	E429K
			2	yes	well		V659I	N295I (NxT)	N425K	D474R
HR1	S528A	33%	1	yes	well	A528S	V570A
			2	yes	well	A528S	S143G
			3	yes	intermediate	A528S
			4	yes	intermediate	A528S
	M530L	0%	1	yes	poor
			2	yes	poor
			3	yes	well	L530M
			4	yes	well	L530M
	L545A	0%	1	yes	well	A545L	H643Y
			2	yes	well	A545L	G410R
	Q552T	121%	1	yes	well	T552Q	A281T	E429G
			2	yes	well	T552Q
			3	yes	well		S128R
			4	yes	well		S190R	Q550H
	L555A	2%	1	yes	intermediate		I595T
			2	yes	intermediate
			3	yes	intermediate	A555L
	Q562T	0.05	1	yes	well		Q567R
			2	yes	well
			3	yes	poor	T562S
			4	yes	poor	T562Q	S190R	Q567R
	L566A	0	1	yes	well		I595M
			2	yes	well		V255I	I603V
	L568A	124%	1	yes	well		S164G	G145E
			2	yes	well	A568L
			3	yes	well		S164G
			4	yes	well	A568L
	L568K	38%	1	yes	well	K568R	A517V
			2	yes	well		L663S	Q550H
	T569S	10%	1	yes	well		S162G NxS	I182K
			2	yes	well		S164G	D185G
			3	yes	well
			4	yes	well	S569T
	V570T	168%	1	yes	intermediate		S164G
			2	yes	intermediate
			3	yes	well
			4	yes	well
	W571F	0%	1	yes	poor
			2	yes	poor
			3	no	no
			4	no	no
	L576V	121%	1	yes	well	V576L
			2	yes	well
	L576K	0%	1	no	no
			2	no	no
	I580V	85%	1	yes	well	V580I
			2	yes	well		Q550H	A558T
	I580K	0	1	no	no
			2	no	no
	V583A	8%	1	yes	well	A583V
			2	yes	well	A583V
	V583T	24%	1	yes	well	T583I	N160K (NxS)	V254I	E429K
			2	yes	well	T583I	S164F
	E584Q	0%	1	yes	poor
			2	no	no
	R585A	0.16	1	yes	well		I181L	D185G	N139S
			2	yes	well
			3	yes	well		S128R
			4	yes	well	A585R	D185N
	R585F	2%	1	yes	well		S190R	T192K	Q567R	Q114L
			2	yes	well		T192R	Q567R
	Y586W	0.41	1	yes	well		Q567R	A433V
			2	yes	well
	Y586S	2%	1	yes	well		Q185N, H643Y, E560G
			2	yes	well		H643Y	E560G	E513L
			3	yes	no
			4	yes	no
	L587V	95%	1	yes	well		Q170R	N397D NxT
			2	yes	well	L587V
	L587K	0%	1	no	no
			2	no	no
	K588A	0.22	1	yes	well	K588A
			2	yes	well
	K588F	40%	1	yes	well
			2	yes	well		V512L
loop	D589L	0.01	1	yes	intermediate	L589D
			2	yes	intermediate	L589D	R557K
	D589A	1%	1	yes	well		S162R (NxS)
			2	yes	well
	Q590A	0.33	1	yes	well		S164G	I181V
			2	yes	well		S164G
			3	yes	well		S128R	T145I	I781S
			4	yes	well
	Q590R	123%	1	yes	well		T188N (NxT)	Q550H	T19I	L22F
			2	yes	well		S190R	S164G	Δ139-143
	Q591K	0.03	1	yes	poor
			2	yes	poor	K591S	E560G
	W596M	89%	1	yes	well
			2	yes	well
	W596K	0%	1	no	no
			2	no	no
	S599A	78%	1	yes	well		S164G
			2	yes	well	A599S	S164G	V169M
			3	yes	well
			4	yes	well
	S599K	82%	1	yes	well		N160K (NxS)
			2	yes	well		S190R	Δ139-143
	G600A	73%	1	yes	well		N656D
			2	yes	well		N656D
			3	yes	well	A600G
			4	yes	well		Q550H
	G600K	6%	1	yes	well		A329T
			2	yes	well	K600Q	A517V
	K601Q	0.99	1	yes	well	Q601R	Q170R	I320T
			2	yes	well	Q601R
	K601A	49%	1	yes	well		T57I
			2	yes	well
	L602A	0.01	1	yes	intermediate		E560G
			2	yes	intermediate	A602I
	I603A	0	1	yes	poor
			2	yes	poor
	T605A	91%	1	yes	well		S164G
			2	yes	well	A605T
			3	yes	well		T297I (NxT)
			4	yes	well
	T605F	45%	1	yes	well		D185N
			2	yes	well		T188A (NxT)	A607G
	A607N	1.1	1	yes	well		T77I
			2	yes	well	A607N
			3	yes	well		T188A NxT
			4	yes	well
	V608A	0.41	1	yes	well	A608V
			2	yes	well	A608T
	V608S	0%	1	no	no
			2	no	no
HR2	H643F	0.55	1	yes	well		S164G
			2	yes	well		S164G
			3	yes	well
			4	yes	well
	H643F	125%	5	yes	well		A55V
			6	yes	well		T192K
	Q652M	162%	1	yes	well		T194K	N139K
			2	yes	well		S190R	R557K
	K655F	78%	1	yes	well		S128R	D185N	G14R
			2	yes	well	F655Y
	N656M	57%	1	yes	well	M656K
			2	yes	well		S190R	T188A (NxT)	R298K	N677D

## Sheet: Blad1
		mutant	infectivity	possible interface mutations		others observed multiple times		other mutations					mutant	infectivity	possible interface mutations		others observed multiple times		other mutations
	C1	W35V	0	L545M	A607S			M426I	Q428R	M434I		HR1	L568A	124%			S164G	G145E
					A607T			L715F	I781T
				H643Y		V254I		G458D	L721F	T818I							S164G
				H643Y		E146K		W13R	L111I				T569S	10%			S162G NxS	I182K
				H643Y				K432R	G458D								S164G	D185G
				H643Y	A607T	T189N							Q590A	0.33			S164G	I181V
		L52V	5%	H643Y													S164G
						S143G NxS		S347G	W13R								S128R	T145I	I781S
						T188N NxT							Q590R	123%			T188N (NxT)	Q550H	T19I	L22F
						S190R											S164G	S190R	Δ139-143
		F53V	3%	Q567R		T194A	I161V NxS	K4E	L25M	V702F			S599A	78%			S164G
				Q567R	I595M	T188A NxT		L21F									S164G	V169M
				Q567R		S164G	T188N NxT						G600A	73%	N656D
															N656D
		A60E	0.81																Q550H
				Q567R								HR2	H643F	0.55			S164G
		T77F	9%			T188A NxT		G514V									S164G
				Q567R									H643F	125%					A55V
		V85S	0.21					S640G									T192K
						S164G							Q652M	162%			T194K	N139K
		N88A	0.66					V87I	E429K						R557K		S190R
				K655M		D185N	T188A NxT	V254I	A436T				K655F	78%			S128R	D185N	G14R
				N656D		V255I	S190R	R298K
				N656D		S164G	T145I						N656M	57%
						S164G		K171R	I439V								S190R	T188A (NxT)	R298K	N677D
		V89A	6%	H643Y
						S164G		E293K, Q310P, R557K, I439V
	C5	V488A	145%	N656D		S164G, T194A, T188N
						T188N NxT
		V489A	12%	N656D	Q652R
				V570A		T194A		A224V
						S164G
		I491A	3%			T188N NxT
						T244A
		P493V	0%	H643Y				L494I
		T499A	0.03			N146D		A60T
		K500F	25%			T194K
								V778I
		A501V	0.01	A558T				T202A
		A501T	1%			A561T
								G471R
		V505A	97%	K588R		S164G		P727L
						D185N
								A433T
